# Supplementary material for: Nitrogen-Doped Straw Biochar Reduces Lead Toxicity in Paddy Rhizosphere Soil Through Physicochemical and Microbial Synergies
Source: Toxics. 2026 Jun 26;14(7):561. doi: 10.3390/toxics14070561 (PMC13417415; doi:10.3390/toxics14070561)
Supplement: Supplementary file 1 [file toxics-14-00561-s001.zip]

Archive with 1 entries (1 files):
- toxics-4348555-supplementary.pdf
